# Supplementary material for: Comparative assessment of the impact of iron deficiency on HbA1c accuracy in non-anaemic individuals with type 2 diabetes: A secondary data analysis
Source: PLoS One. 2026 Feb 2;21(2):e0323034. doi: 10.1371/journal.pone.0323034 (PMC12863551; doi:10.1371/journal.pone.0323034)
Supplement: S1 Dataset — (CSV) [file pone.0323034.s006.csv]

ppt_gender_bv1_a1	hist_hypertension_bv1_a1	bmi_cat_v3_a1	DMduration	average_sensor	Fasting	Random	A1Cmmolmol	Hbconc	MCV	HCT	MCH	MCHC	FerritinV3ugL	Abnormal	Irondeficiency
Female	Yes	Overweight (25-30)	10	8.970000000000001	11.82	10.8	57	28.2	98	86.59999999999999	31.9	32.6	139	Normal	irone replete
Female	No	Overweight (25-30)	5	4.84	7.8	5.57	39	13.6	85.90000000000001	44	26.6	30.9	57	Normal	iron deplete
Female	Yes	Obese (>30)	3	6.55	11.36	6.5	46	14.9	87.8	46.2	28.3	32.3	87	Normal	irone replete
Female	Yes	Obese (>30)	4	7.71	8.24	15.2	62	14.3	94.8	47.2	28.7	30.3	73	Normal	irone replete
Female	No	Obese (>30)	10	19.58	15.9	34.16	122	13.8	88.40000000000001	45.7	26.7	30.2	21	Normal	iron deplete
Female	No	Obese (>30)	12	8.529999999999999	6.8	10.74	67	15.4	83.90000000000001	47.4	27.3	32.5	485	Abnormal	irone replete
Female	No	Obese (>30)	1	5.51	5.8	7.2	42	15.3	88.3	46.8	28.9	32.7	40	Abnormal	iron deplete
Male	Yes	Healthy weight (18.5 - 25)	9	5.67	5.8	7.2	42	15.3	88.3	46.8	28.9	32.7		Abnormal	irone replete
Female	Yes	Overweight (25-30)	13	8.27	7.64	19.27	62	14.9	84.5	44.2	28.5	33.7	163	Normal	irone replete
Female	Yes	Overweight (25-30)	3	6.98	6.66	8.43	60	13.3	80.59999999999999	42.3	25.3	31.4	36	Abnormal	iron deplete
Female	No	Obese (>30)	1	5.5	5.42	4.88	47	14.1	94.59999999999999	45.6	29.3	30.9	30	Normal	iron deplete
Female	Yes	Obese (>30)	7	5.38	5.03	9.119999999999999	39	12.8	87.5	39.8	28.1	32.2	229	Abnormal	irone replete
Female	No	Overweight (25-30)	6	6.6	5.6	16.35	56	14.2	87.8	45.9	27.2	30.9	96	Normal	irone replete
Female	Yes	Overweight (25-30)	11	8.220000000000001	9.1	13.96	57	12	90.8	39.4	27.6	30.5	41	Normal	iron deplete
Male	No	Healthy weight (18.5 - 25)	6	13.1	10.7	6.19	82	15.5	88.3	46.6	29.4	33.3	334	Normal	irone replete
Female	Yes	Overweight (25-30)	9	6.55	4.26	11.7	62	12.5	98.2	38.3	32.1	32.6	60	Normal	iron deplete
Female	Yes	Obese (>30)	0	8.130000000000001	8.74	8.5	61	13	67.2	42.6	20.5	30.5	100	Normal	irone replete
Female	Yes	Obese (>30)	9	11.34	10.19	15.59	78	14.2	85.8	43	28.3	33	33	Normal	iron deplete
Male	Don't know	Overweight (25-30)	11			6.44	42	16.5	82.40000000000001	49.7	27.4	33.2	122	Normal	irone replete
Female	Yes	Obese (>30)	11	6.39	5.17	9.789999999999999	55	12.4	81.59999999999999	40.3	25.1	30.8	118	Abnormal	irone replete
Male	Yes	Overweight (25-30)	15	6.5	7	13.17	47	15.3	81.3	47.4	26.2	32.3	74	Abnormal	irone replete
Female	Yes	Obese (>30)	4	12.32	12.2	21.3	81	14	92.8	43.7	29.7	32	602	Normal	irone replete
Female	Yes	Overweight (25-30)	3	11.59	11.59	19.1	95	16	78.59999999999999	47.1	26.7	34	80	Normal	irone replete
Female	Yes	Overweight (25-30)	7	8.4	9.619999999999999	15.7	72	14.4	89.5	42.7	30.2	33.7	82	Normal	irone replete
Male	Yes	Overweight (25-30)	9	9.33	8.25	6.5	70	14.7	82.59999999999999	44.3	27.4	33.2	141	Abnormal	irone replete
Female	Yes	Obese (>30)	5	7.11	6.01	6.8	49	14.9	86.3	46.7	27.5	31.9	82	Normal	irone replete
Female	Yes	Obese (>30)	16	9.58	8.32	13.8	83	13	85.40000000000001	41.1	27	31.6	112	Normal	irone replete
Male	Yes	Overweight (25-30)	3	4.52	5.06	5.2	42	14.9	91.3	47	28.9	31.7	382	Normal	irone replete
Male	Yes	Obese (>30)	17	9.640000000000001	6.57	10.8	110	13.4	84.7	39.8	28.5	33.7	99	Abnormal	irone replete
Male	Yes	Obese (>30)	3	7.05	6.56	10.2	60	15.9	88.40000000000001	48	29.3	33.1	153	Normal	irone replete
Female	Yes	Obese (>30)	4	6.01	5.2	8.1	49	14.6	88.3	45.5	28.3	32.1	653	Abnormal	irone replete
Male	Yes	Overweight (25-30)	9	8.48	3.9	8.699999999999999	77	13.8	92.8	42.8	29.9	32.2	292	Abnormal	irone replete
Female	Yes		14	6.7	7.8	6.59	55.19145	13.1	83.3	39.3	27.9	33.3	114	Abnormal	irone replete
Female	Yes	Healthy weight (18.5 - 25)	12	16.48	11.9	29.1	119	12.1	79.59999999999999	39	24.7	31	106	Abnormal	irone replete
Female	Yes		12	15.46	15.2	17		12.2	79.8	38.6	25.2	31.6	201	Abnormal	irone replete
Male	Yes	Obese (>30)		6.23	6.1	7.2	50	16.4	88.2	51	28.4	32.2	29	Normal	iron deplete
Male	No	Overweight (25-30)	4	7.03	5.8	13	81	15	85.5	45.5	28.2	33	565	Normal	irone replete
Male	Yes	Overweight (25-30)	10	9.619999999999999	10.28	13	71	16.6	89.3	50	29.6	33.2	287	Abnormal	irone replete
Male	Yes	Overweight (25-30)	1	4.92	5.5	10.91	43						175	Normal	irone replete
Female	Yes	Obese (>30)	26	15.44	16.24	21.44	92	13.6	91.40000000000001	42.3	29.4	32.2	275	Normal	irone replete
Female	No	Overweight (25-30)	3	6.89	6.49	9.109999999999999	55	16.8	86.5	52.6	27.6	31.9	69	Normal	iron deplete
Male	Yes	Overweight (25-30)	19	6.37	6.1	14.34	50	13	87.59999999999999	41.5	27.4	31.3	269	Abnormal	irone replete
Male	No	Healthy weight (18.5 - 25)	10	9.050000000000001	4.86	13.62	67	14.6	89.2	46.9	27.8	31.1	172	Abnormal	irone replete
Female	No	Healthy weight (18.5 - 25)	4	5.11	4.33	5.76	35	10.8	90.09999999999999	39.1	24.9	27.6	9	Abnormal	iron deplete
Male	Yes	Healthy weight (18.5 - 25)	15	14.58	14	25.14	108	14.6	87.09999999999999	51.3	24.8	28.5	66	Normal	iron deplete
Male	No	Obese (>30)	12	15.33	12.81	19.53	105	16.5	77.3	51.5	24.8	32	134	Abnormal	irone replete
Female	Yes	Obese (>30)	28	15.96	14.79	24.5	95	13.3	85.90000000000001	40.8	28	32.6	86	Normal	irone replete
Male	No	Overweight (25-30)	6	12.27	9.99	19.65	103	15.4	82.09999999999999	48.7	26	31.6	64	Abnormal	iron deplete
Female	No	Obese (>30)	3	10.08	8.43	16.09	123	14.4	69.5	45.2	22.2	31.9	111	Abnormal	irone replete
Male	Yes		9		13.77	10.76	66.12045000000001	16	87.8	49.7	28.3	32.2		Normal	irone replete
Male	No	Overweight (25-30)	1	7.1	6.07	11.61	35	15.4	98	49.9	30.3	30.9	523	Normal	irone replete
Male	Yes	Healthy weight (18.5 - 25)	9	11.22	10.18	17.33	74	11.3	83.5	36.4	25.9	31	14	Abnormal	iron deplete
Female	Yes	Overweight (25-30)	1		13.76	17.24	85	14.8	87.2	44.3	29.1	33.4	229	Normal	irone replete
Male	No	Overweight (25-30)	2	23.9	28.97	33.9	136	16.3	85.09999999999999	49.3	28.2	33.1	1326	Abnormal	irone replete
Female	Yes	Obese (>30)	4		6.75	6.25	49	14.6	83.90000000000001	44.7	27.4	32.7	39	Abnormal	iron deplete
Female	Yes	Overweight (25-30)	1	4.62	4.67	4.9	35	13.1	90.09999999999999	40.2	29.4	32.6	66	Normal	iron deplete
Female	Yes	Obese (>30)	1	9.23	9.949999999999999	14.33	64	13.1	74.59999999999999	42.9	22.8	30.5	66	Normal	iron deplete
Female	Yes	Overweight (25-30)	16	9.15	8.1	14.53	84	13.4	91.90000000000001	40.6	30.3	33	247	Normal	irone replete
Female	Yes	Obese (>30)	4	5.8	5.61	6.39	46	10.8	78.09999999999999	36.4	23.2	29.7	7	Abnormal	iron deplete
Female	Yes	Obese (>30)	6	12.04	9.25	21.67	100	12.9	86	41.2	26.9	31.3	75	Normal	irone replete
Female	Yes	Overweight (25-30)	15	5.38	5.55	7	44	13.7	83.90000000000001	44.7	25.7	30.6	96	Normal	irone replete
Female	Yes	Obese (>30)	7	10.48	10.36	15.82	80	13.1	84.2	43.7	25.2	30	64	Normal	iron deplete
Female	No	Overweight (25-30)	4	7.7	5.66	12.06	60	13	87.3	38.6	29.4	33.7	50	Normal	iron deplete
Female	Yes	Obese (>30)	6	6.83	5.31	6.03	43	12.9	85.5	38.9	28.4	33.2	116	Normal	irone replete
Female	Yes	Obese (>30)	2	7.36	7.38	8.85	58	12.9	77.40000000000001	43.5	23	29.7	199	Normal	irone replete
Female	No	Overweight (25-30)	1	11.54	9.380000000000001	18.46	83	12.7	85	40.9	26.4	31.1	314	Abnormal	irone replete
Female	Yes	Obese (>30)	2	7.22	8.85	9.470000000000001	55	15.5	89.3	48.5	28.5	32	170	Normal	irone replete
Female	No	Overweight (25-30)	1	5.31	5.86	8.6	39	13.2	97.3	42.5	30.2	31.1	99	Normal	irone replete
Male	Yes	Overweight (25-30)	9	6.07	5.28	5.61	54	12.6	73.8	41.1	22.6	30.7	285	Abnormal	irone replete
Female	Don't know	Obese (>30)	10	9.9	14.72	11	81	11.1	79.90000000000001	35.4	25.1	31.4	32	Abnormal	iron deplete
Female	Yes		19	8.59		11.75	78.14234999999999	13.2	92.90000000000001	40.8	30.1	32.4	65	Normal	iron deplete
Male	No	Overweight (25-30)	4	5.34	5.1	11.65	42	14.5	87	42	29.9	34.6	125	Normal	irone replete
Female	Yes	Obese (>30)	20	7.88	4.97	6.89	62	11.8	74	35.2	24.7	33.4	67	Abnormal	iron deplete
Female	Yes	Healthy weight (18.5 - 25)	15	9.890000000000001	10.57	9.550000000000001	60	15	86	43.8	29.4	34.3	149	Abnormal	irone replete
Male	Yes	Obese (>30)	5	7.7	7.31	14.17	75	14.1	88	40.7	30.6	34.7	432	Abnormal	irone replete
Male	No	Overweight (25-30)	9	12.23	7.44	19.43	130	9.6	67.09999999999999	34.9	18.5	27.5	6	Abnormal	iron deplete
Female	Yes	Obese (>30)	10		7.89	11.98	56	13.8	90.7	44	28.5	31.4	135	Normal	irone replete
Female	Yes	Obese (>30)	2	7.65	7.07	8.529999999999999	50	15.5	86.40000000000001	48.1	27.8	32.2	320	Abnormal	irone replete
Male	No	Overweight (25-30)	2	5.02	6.27	9.41	73	15.4	86.7	47	28.4	32.8	138	Normal	irone replete
Female	No	Obese (>30)	8	7.76	9.33	14.7	46	14.1	96	42.9	31.5	32.9	435	Normal	irone replete
Male	Yes	Healthy weight (18.5 - 25)	7	4.87	5.23	5.68	39	16.3	90.2	48.1	30.6	33.9	224	Abnormal	irone replete
Female	No	Healthy weight (18.5 - 25)	6	10.4	10.61	14.11	69	12.7	86.90000000000001	41.9	26.3	30.3	93	Normal	irone replete
Female	Yes	Overweight (25-30)	17	14.52	12.5	11.06	99	13.8	84.2	43.2	26.9	31.9	162	Normal	irone replete
Female	Yes	Obese (>30)	15		5.63	18.67	78	14.1	85.2	44.8	26.8	31.5	38	Normal	iron deplete
Female	Yes	Healthy weight (18.5 - 25)	6	10.41	9.960000000000001	8.890000000000001	65	14	82.09999999999999	42.6	27	32.9	134	Normal	irone replete
Female	Yes	Overweight (25-30)	16		5.88	13.81	82	14.1	90.90000000000001	44	29.1	32	462	Normal	irone replete
Female	Yes		13		13.6	21.24	97.81455	14.5	93.59999999999999	45.6	29.8	31.8	275	Normal	irone replete
Male	Yes	Overweight (25-30)	5	12.68	10.42	17.16	74	16	87	46.8	29.7	34.2	504	Normal	irone replete
Female	Don't know	Obese (>30)	12	6.8	5.32	19.9	65	11.4	79	36.6	24.6	31.1	43	Abnormal	iron deplete
Male	Yes	Healthy weight (18.5 - 25)	9	9.300000000000001	7.94	18.35	86	14.7	72	47.9	22.1	30.7	185	Abnormal	irone replete
Male	Yes	Healthy weight (18.5 - 25)	12	6.01	4.16	8.57	52	14.2	84.5	46.9	25.6	30.3	75	Normal	irone replete
Male	Yes	Overweight (25-30)	10	8.51	8.460000000000001	11.72	71	15.3	93	47.9	29.7	31.9	394	Normal	irone replete
Male	No	Healthy weight (18.5 - 25)	4	5.44	7.58	8.800000000000001	46	15	86.59999999999999	46	28.2	32.6	49	Normal	iron deplete
Male	No	Healthy weight (18.5 - 25)	7	9.529999999999999	7.6	13.04	80	14.7	90.2	45.2	29.3	32.5	103	Normal	irone replete
Male	No	Overweight (25-30)	3	3.87	4.32	4.99	51	13	79.3	42.2	24.4	30.8	170	Normal	irone replete
Male	Yes	Overweight (25-30)	15	12.14	11.31	16.8	80	15.9	84.7	48.7	27.7	32.6	217	Normal	irone replete
Male	Yes	Healthy weight (18.5 - 25)	8	6.81	6.12	6.41	52	14.9	88.7	44.6	29.6	33.4	161	Normal	irone replete
Male	Yes		42	6.29	4.88	16.68	55	13.2	91.7	40.8	29.7	32.4	451	Normal	irone replete
Female	Yes	Obese (>30)	8	9.6	9.460000000000001	14.08	90	11.8	84.2	37.4	26.6	31.6	114	Abnormal	irone replete
Male	Yes	Overweight (25-30)	3	6.23	7.88	12.39	49	16	89.2	48.1	29.7	33.3	267	Normal	irone replete
Male	No	Healthy weight (18.5 - 25)	4	9.539999999999999	8.69	17.18	83	15	85.7	45.7	28.1	32.8	198	Normal	irone replete
Female	Yes		20	9.77	11	9.17	63.93465	10.4	80.5	36.3	23.1	28.7	21	Abnormal	iron deplete
Female	Yes		17	8.69	9.4	12.53	70.49205000000001	13.9	91.59999999999999	45.8	27.8	30.3	124	Normal	irone replete
Male	Yes		1			11.1		16.3	91.90000000000001	47.4	31.6	34.4	208	Normal	irone replete
Female	Yes	Overweight (25-30)	1	7.98	8.31	6.94	66	12.4	78.7	41.5	23.5	29.9	73	Abnormal	irone replete
Female	No	Obese (>30)	4	10.72	12.5	13.25	73	14.3	91.40000000000001	46.9	27.9	30.5	193	Normal	irone replete
Female	Yes	Obese (>30)	14	6.81	6	9.52	49.7	15.5	96.2	50.3	29.6	30.8	132	Normal	irone replete
Female	Yes	Overweight (25-30)	10	16.59	13.63	8.99	101	14	79.2	43.3	25.6	32.3	119	Normal	irone replete
Female	No	Obese (>30)	4	7.38	7.82	12.9	54	11.9	76.90000000000001	41	22.3	29	52	Abnormal	iron deplete
Female	Yes	Overweight (25-30)	13	5.37	5.34	8.06	39	13.5	91	42.6	28.8	31.7	65	Normal	iron deplete
Male	Yes	Healthy weight (18.5 - 25)	10	18.32	15.78	17.04	109	14.9	87.7	47.1	27.7	31.6	295	Normal	irone replete
Female	Yes	Healthy weight (18.5 - 25)	12	7.02	9.58	17.13	39	13.5	94	42	30.2	32.1	119	Abnormal	irone replete
Male	No	Healthy weight (18.5 - 25)	6	25.86	18.27	31.91	135	14.9	85	48.1	26.3	31	313	Normal	irone replete
Female	No	Obese (>30)	2	15.08	10.18	19.77	114	15.5	92.3	50.2	28.5	30.9	75	Normal	irone replete
Male	No	Healthy weight (18.5 - 25)	1	6.46	6.05	4.03	26	15.5	103.4	49.2	32.6	31.5	54	Normal	iron deplete
Female	Yes	Obese (>30)	4	10.86	12.41	14.5	63	14.5	92.8	46.2	29.1	31.4	311	Normal	irone replete
Female	Yes	Obese (>30)	27	8.41	13.68	13.3	71	11.9	92.2	36.8	29.8	32.3	50	Abnormal	iron deplete
Female	No	Healthy weight (18.5 - 25)	4	16.15	4.54	22.5	92	13.5	93.40000000000001	43.6	28.9	31	147	Normal	irone replete
Female	Yes	Underweight (<18.5)	6	7.32	6	6.06	58	13.8	90.90000000000001	43	29.2	32.1	174	Normal	irone replete
Female	Yes	Healthy weight (18.5 - 25)	6	7.71	7.2	11.46	49	15.3	93.8	48.4	29.7	31.6	85	Normal	irone replete
Female	Yes	Overweight (25-30)	18	12.87	10.4	8.699999999999999	62	13.6	94.09999999999999	44.4	28.8	30.6	105	Normal	irone replete
Female	Yes	Healthy weight (18.5 - 25)	11	17.39	10.7	15.73	120	14.5	87.7	47	27.1	30.9	140	Normal	irone replete
Female	Yes	Overweight (25-30)	6	6.77	6.4	4.66	46	12.9	82.8	47.1	22.7	27.4	78	Normal	irone replete
Male	No	Underweight (<18.5)	2	12.81	9.6	6.32	64	15.2	108.3	43.7	36.1	34.8	265	Normal	irone replete
Female	Yes	Obese (>30)	12	18.3	16.84	22.45	123	14.3	93	46.5	28.6	30.8	43	Normal	iron deplete
Male	Yes	Healthy weight (18.5 - 25)	5	11.71	13.03	14.77	97	18.5	103.2	60.6	31.5	30.5	247	Normal	irone replete
Female	Yes	Healthy weight (18.5 - 25)	6	5.36	5.2	4.83	40	15.2	89.40000000000001	50.4	27	30.2	57	Normal	iron deplete
Female	Yes	Healthy weight (18.5 - 25)	6	11.46	6.3	16.29	54	14.4	95.8	43.6	31.6	33	835	Normal	irone replete
Female	No	Underweight (<18.5)	5	12.76	11.7	14.66	74	15.8	90.09999999999999	48.3	29.5	32.7	158	Abnormal	irone replete
Male	No	Healthy weight (18.5 - 25)	4	5.3	7.1	3.53	36	12.9	96.5	41.2	30.2	31.3	84	Abnormal	irone replete
Female	No	Overweight (25-30)	4	14.12	12	14.74	90	12.8	81.5	41.4	25.2	30.9	38	Normal	iron deplete
Female	Yes	Healthy weight (18.5 - 25)	1	20.62	17.51	30.46	114	13.2	89.2	41.3	28.5	32	95	Abnormal	irone replete
Female	No	Healthy weight (18.5 - 25)	1	7.77	5.4	12.97	52	13.5	77.59999999999999	43.3	24.2	31.2	143	Abnormal	irone replete
Female	Yes	Obese (>30)	7	12.43	12.27	17.3	83	13	89.59999999999999	44.1	26.4	29.5	69	Normal	iron deplete
Female	Yes	Overweight (25-30)	19	10.64	6.86	8.1	86	15.5	83.09999999999999	51.1	25.2	30.3	85	Abnormal	irone replete
Male	Yes	Healthy weight (18.5 - 25)	2	5.42	5.12	6.9	38	14.2	88.7	47.8	26.3	29.7	261	Normal	irone replete
Female	No		7			8.199999999999999	69.50843999999999	14.2	90.3	42.6	30.1	33.3	69	Normal	iron deplete
Female	Yes	Overweight (25-30)	4	8.19	7.77	13.1	60	12.5	82.59999999999999	40.9	25.3	30.6	121	Abnormal	irone replete
Male	Yes	Healthy weight (18.5 - 25)	17	8.33	15.5	8.630000000000001	30	7.7	106.5	24.6	33.3	31.3	786	Abnormal	irone replete
Female	Yes	Obese (>30)	8	11.85	8.1	18.07	90	14.8	87.90000000000001	46.6	27.9	31.8	29	Normal	iron deplete
Male	Yes	Overweight (25-30)	3	8.33	7.1	16.4	66	15.1	94.5	48.3	29.5	31.3	213	Normal	irone replete
Female	No	Healthy weight (18.5 - 25)	10	15.61	11.5	22.8	81	13.4	85.2	42.1	27.1	31.8	64	Normal	iron deplete
Female	Yes	Healthy weight (18.5 - 25)	23	15.72	12.8	7.9	106	13.2	80.3	40.4	26.2	32.7	76	Normal	irone replete
Female	No	Obese (>30)	5	16.77	10.1	23.35	91	14.8	92.7	44.2	31	33.5	138	Normal	irone replete
Male	Yes	Overweight (25-30)	12	10.7	10.61	14.9	62	14.2	89	43.1	29.3	32.9	101	Normal	irone replete
Male	Yes	Obese (>30)	1	7.12	5.5	11	46	14.1	95.59999999999999	45.7	29.5	30.9	98	Normal	irone replete
Male	Yes	Healthy weight (18.5 - 25)	4	7.45	11.4	11.4	56	17.4	97.2	55.2	30.6	31.5	190	Normal	irone replete
Male	No	Overweight (25-30)	1	10.71	8.59	8.630000000000001	68	13.3	91	43.5	27.8	30.6	17	Normal	iron deplete
Male	No	Healthy weight (18.5 - 25)	8	5.23	5.19	8.81	40	15.9	89.09999999999999	53.1	26.7	29.9	45	Normal	iron deplete
Male	No	Healthy weight (18.5 - 25)	4	15.96	7.54	16.39	103	17.2	92.5	52.7	30.2	32.6	137	Normal	irone replete
Male	Yes	Obese (>30)	6	7.44	7.18	5.89	50	14.4	93.59999999999999	45	29.9	32	154	Normal	irone replete
Male	No	Healthy weight (18.5 - 25)	14	17.21	5.89	22.66	121	16	91.5	50.3	29.1	31.8	149	Abnormal	irone replete
Male	No	Overweight (25-30)	3	20.33	16.39	23.78	141	15.4	86.59999999999999	49.1	27.2	31.4	64	Abnormal	iron deplete
Male	No	Obese (>30)	5	14.38	13.44	18.39	107	17.1	93.40000000000001	52.3	30.5	32.7	382	Normal	irone replete
Male	No	Underweight (<18.5)	3	19.87	23.33	29.42	157	14.2	85.90000000000001	43.1	28.3	32.9	139	Normal	irone replete
Male	No	Overweight (25-30)	1	18.03	15.33	21.7	97	16.4	96.2	50.1	31.5	32.7	242	Normal	irone replete
Male	No	Healthy weight (18.5 - 25)	8	5.09	5.39	7.49	39	14.3	92.5	47	28.1	30.4	103	Normal	irone replete
Male	Yes	Overweight (25-30)	6	8.17	5.31	11.16	72	11.8	79.09999999999999	42	22.2	28.1	99	Abnormal	irone replete
Female	No	Healthy weight (18.5 - 25)	7		5.51	10.25	52	13.9	98.3	45.6	30	30.5	98	Normal	irone replete
Male	Yes	Overweight (25-30)	18	5.77	6.41	14.51	54	14.1	88.2	47	26.5	30	33	Abnormal	iron deplete
Female	Yes	Obese (>30)	3	8.66	8.210000000000001	12.42	60	14.8	89.3	45.8	28.8	28.8	26	Normal	iron deplete
Male	Yes	Obese (>30)	4		5.59	11.27	43	14.1	91.09999999999999	41.8	30.7	33.7	306	Normal	irone replete
Male	No	Healthy weight (18.5 - 25)	1	20.49	16.88	19.03	127	15.1	70.40000000000001	46.8	22.7	32.3	360	Normal	irone replete
Male	Yes	Overweight (25-30)	5	7.12	7.85	8.16	44	16.7	90.7	48.9	30.8	33.9	53	Normal	iron deplete
Male	Yes	Overweight (25-30)	3	8.35	7.48	18.71	56	14.6	88.2	48.2	26.7	30.3	163	Normal	irone replete
Male	Yes	Healthy weight (18.5 - 25)	7	7.84	8.83	16.44	49	15.3	88.5	47.7	28.4	32.1	37	Normal	iron deplete
Female	No	Healthy weight (18.5 - 25)	5	13.72	13.78	20.58	94	12.9	84.3	40.8	26.7	31.6	134	Abnormal	irone replete
Female	No	Obese (>30)	1	23.79	19.37	28.51	110	13.3	74.3	45.5	21.7	29.2	153	Normal	irone replete
Male	No	Obese (>30)	3	11.79	9.74	15.86	74	14.6	87.09999999999999	45.1	28.2	32.4	57	Normal	iron deplete
Male	No	Healthy weight (18.5 - 25)	10	23.93	18.98	23.79	137	14.1	82.3	43.7	26.6	32.3	191	Abnormal	irone replete
Female	Yes	Overweight (25-30)	1	6.09	5.8	6.89	45	13.1	94.3	41.6	29.7	31.5	35	Normal	iron deplete
Male	Yes	Overweight (25-30)	8	7.93	6.46	8.039999999999999	56	14.8	83.90000000000001	45.9	27.1	32.2	109	Abnormal	irone replete
Female	Yes	Overweight (25-30)	7	17.39	6.61	14.89	114	14.5	91.5	46.5	28.5	31.2	91	Abnormal	irone replete
Male	Yes	Healthy weight (18.5 - 25)	3	7.15	8.91	13.95	43	14.3	99.8	45	31.7	31.8	347	Normal	irone replete
Male	Yes	Healthy weight (18.5 - 25)	6	9.279999999999999	9.390000000000001	15.98	66	15.6	90	48.4	29	32.2	112	Abnormal	irone replete
Female	Yes	Healthy weight (18.5 - 25)	6	7.93	8.109999999999999	15.94	74	13.9	84.40000000000001	46.6	25.2	29.8	60	Normal	iron deplete
Female	No	Obese (>30)	5	13	11.13	16.98	100	12.8	86.5	44.3	25	28.9	7	Normal	iron deplete
Male	No	Overweight (25-30)	8	15.53	11.5	22.35	99	15.8	85	50	26.9	31.6	149	Normal	irone replete
Female	Yes	Overweight (25-30)	2	9.41	8.6	14.2	59	12.7	78.09999999999999	40	24.8	31.8	320	Abnormal	irone replete
Female	Yes	Obese (>30)	6	9.98	6.74	19.41	71	14.4	85.7	42.4	29.1	34	149	Normal	irone replete
Male	No	Overweight (25-30)	9	16.37	13.39	17.62	106	15.2	79.8	49.1	24.7	31	120	Normal	irone replete
Female	No	Overweight (25-30)	6	6.3	4.54	17.4	58	14.5	91	48.6	27.2	29.8	124	Abnormal	irone replete
Male	No	Healthy weight (18.5 - 25)	19	17.98	15.45	28.19	84	14.3	93.09999999999999	43.1	30.9	33.2	264	Abnormal	irone replete
Female	Yes	Obese (>30)	10	7.61	7.54	14.95	69	13.5	88.90000000000001	43.1	27.8	31.3	116	Normal	irone replete
Male	No	Overweight (25-30)	3	5.87	4.8	9.34	41	15.7	91.90000000000001	51.2	28.2	30.7	119	Normal	irone replete
Female	No	Overweight (25-30)	3	16.27	13.83	28.08	122	13.2	88.09999999999999	43.7	26.6	30.2	44	Normal	iron deplete
Female	Yes	Overweight (25-30)	10	7.59	6.74	16.38	64	13.6	97.8	44.3	29.8	30.5	49	Normal	iron deplete
Female	Yes	Healthy weight (18.5 - 25)	17	13.34	17.24	9.960000000000001	96	13.8	84.59999999999999	41.3	28.3	33.4	99	Normal	irone replete
Female	No	Overweight (25-30)	1	15.6	12.81	20.36	86	14	83.40000000000001	44.2	26.4	31.7	8	Normal	iron deplete
Female	No	Overweight (25-30)	3	14.37	11.48	26.77	103	15.2	83.09999999999999	44.4	28.5	34.2	185	Abnormal	irone replete
Male	Yes	Healthy weight (18.5 - 25)	3	5.71	3.12	9.52	46	11.4	81.5	34.4	27	33.1	125	Abnormal	irone replete
Male	Yes	Healthy weight (18.5 - 25)	7	11.49	11.53	17.86	85	14.5	85.3	44.2	28	32.8	444	Normal	irone replete
Female	Yes	Obese (>30)	3	7.39	5.41	12.21	69	13.5	88	41.1	28.9	32.9	149	Normal	irone replete
Male	No	Healthy weight (18.5 - 25)	11	16.65	18.86	16.51	97	14	81	41.8	27.2	33.5	315	Abnormal	irone replete
Male	No	Underweight (<18.5)	2	8.039999999999999	5.48	10.35	61	15.1	95	44.5	32	33.9	30	Normal	iron deplete
Male	Yes	Obese (>30)	3	9.550000000000001	9.970000000000001	6.24	77	13.3	83	39.5	27.8	33.6	108	Normal	irone replete
Male	Yes	Healthy weight (18.5 - 25)	20	6.8	6.44	8.33	52	14.7	94	43.1	32	34.2	65	Normal	iron deplete
Female	Yes	Obese (>30)	6	8.24	9.67	6	70	12.8	83	38	27.8	33.5	76	Normal	irone replete
Female	Yes	Obese (>30)	1	5.19	5.46	12.01	35	14.3	89	41.6	30.4	34.3	34	Normal	iron deplete
Male	No	Overweight (25-30)	4	13.02	11.01	13.93	102	15.8	94	45.4	32.8	34.8	421	Normal	irone replete
Female	No	Healthy weight (18.5 - 25)	10	6.49	7.03	13.94	76	14.8	93	43.3	31.7	34.2	146	Normal	irone replete
Female	No	Overweight (25-30)	19	12.83	14.86	17.58	98	14.6	83	45.9	26.4	31.8	86	Abnormal	irone replete
Female	No	Overweight (25-30)	6	10.49	9.029999999999999	16.4	83	14.8	105.2	46.7	33.3	31.7	38	Normal	iron deplete
Female	Yes	Obese (>30)	10	9.4	8	17.9	83	15.3	98.09999999999999	50.4	29.8	30.4	275	Normal	irone replete
Female	Yes	Healthy weight (18.5 - 25)	13	6.69	8.32	14.72	65	13.6	86.90000000000001	46.6	25.4	29.2	49	Normal	iron deplete
Female	Yes	Healthy weight (18.5 - 25)	4	10.67	9	19.4	80	10.5	86.3	34.7	26.1	30.3	84	Abnormal	irone replete
Male	No	Overweight (25-30)	2	6.72	7.1	7.67	46	13.4	98.40000000000001	42.6	30.9	31.5	502	Normal	irone replete
Female	Yes	Overweight (25-30)	10		6.28	10.62	42	14.5	89.8	48.4	26.9	30	99	Normal	irone replete
Female	Yes	Overweight (25-30)	21	8.199999999999999	6.62	12.81	67	13.4	94.2	42.5	29.7	31.5	53	Normal	iron deplete
Female	Yes	Overweight (25-30)	10	6.53	7.16	7.59	32	14.2	95.09999999999999	46.2	29.2	30.7	101	Normal	irone replete
Female	No	Overweight (25-30)	19	11.42	11.92	17.01	85	13.2	87.59999999999999	42.4	27.3	31.1	91	Normal	irone replete
Female	No	Underweight (<18.5)	8	9.73	10.92	17.21	106	11.9	102.1	38.9	31.2	30.6	122	Abnormal	irone replete
Male	Yes	Obese (>30)	20		12.34	19.58	73	15.3	90.2	51.3	26.9	29.8	81	Normal	irone replete
